# Supplementary material for: Associations of Serum Magnesium with Brain Morphology and Subclinical Cerebrovascular Disease: The Atherosclerosis Risk in Communities-Neurocognitive Study
Source: Nutrients. 2021 Dec 16;13(12):4496. doi: 10.3390/nu13124496 (PMC8703422; doi:10.3390/nu13124496)
Supplement: Supplementary file 1 [file nutrients-13-04496-s001.zip]

Archive with 1 entries (1 files):
- nutrients-1481453-SI.pdf
